# Supplementary material for: Host surface ectonucleotidase-CD73 and the opportunistic pathogen, Porphyromonas gingivalis, cross-modulation underlies a new homeostatic mechanism for chronic bacterial survival in human epithelial cells
Source: Virulence. 2020 May 18;11(1):414–29. doi: 10.1080/21505594.2020.1763061 (PMC7239027; doi:10.1080/21505594.2020.1763061)
Supplement: Supplemental Material [file kvir-11-01-1763061-s001.zip]

Archive with 4 entries (4 files):
- suppl caption.docx
- Supplemental Figure1 - 500 mpi.tif
- Supplemental Figure2 - 500 mpi.tif
- Supplemental Figure3 - 500 mpi.tif
